# Supplementary material for: The entropy rate of Linear Additive Markov Processes
Source: PLoS One. 2024 Apr 5;19(4):e0295074. doi: 10.1371/journal.pone.0295074 (PMC10997120; doi:10.1371/journal.pone.0295074)
Supplement: S1 File — (ZIP) [file pone.0295074.s002.zip]

Archive with 2 entries (2 files):
- S1 Supporting information.tex
- S1 Supporting information-1.pdf
