# Supplementary material for: The entropy rate of Linear Additive Markov Processes
Source: PLoS One. 2024 Apr 5;19(4):e0295074. doi: 10.1371/journal.pone.0295074 (PMC10997120; doi:10.1371/journal.pone.0295074)
Supplement: S1 File — (ZIP) [file pone.0295074.s002.zip › S1 Supporting information.tex]

% Template for PLoS
% Version 3.6 Aug 2022
%
% % % % % % % % % % % % % % % % % % % % % %
%
% -- IMPORTANT NOTE
%
% This template contains comments intended 
% to minimize problems and delays during our production 
% process. Please follow the template instructions
% whenever possible.
%
% % % % % % % % % % % % % % % % % % % % % % % 
%
% Once your paper is accepted for publication, 
% PLEASE REMOVE ALL TRACKED CHANGES in this file 
% and leave only the final text of your manuscript. 
% PLOS recommends the use of latexdiff to track changes during review, as this will help to maintain a clean tex file.
% Visit https://www.ctan.org/pkg/latexdiff?lang=en for info or contact us at latex@plos.org.
%
%
% There are no restrictions on package use within the LaTeX files except that no packages listed in the template may be deleted.
%
% Please do not include colors or graphics in the text.
%
% The manuscript LaTeX source should be contained within a single file (do not use \input, \externaldocument, or similar commands).
%
% % % % % % % % % % % % % % % % % % % % % % %
%
% -- FIGURES AND TABLES
%
% Please include tables/figure captions directly after the paragraph where they are first cited in the text.
%
% DO NOT INCLUDE GRAPHICS IN YOUR MANUSCRIPT
% - Figures should be uploaded separately from your manuscript file. 
% - Figures generated using LaTeX should be extracted and removed from the PDF before submission. 
% - Figures containing multiple panels/subfigures must be combined into one image file before submission.
% For figure citations, please use "Fig" instead of "Figure".
% See http://journals.plos.org/plosone/s/figures for PLOS figure guidelines.
%
% Tables should be cell-based and may not contain:
% - spacing/line breaks within cells to alter layout or alignment
% - do not nest tabular environments (no tabular environments within tabular environments)
% - no graphics or colored text (cell background color/shading OK)
% See http://journals.plos.org/plosone/s/tables for table guidelines.
%
% For tables that exceed the width of the text column, use the adjustwidth environment as illustrated in the example table in text below.
%
% % % % % % % % % % % % % % % % % % % % % % % %
%
% -- EQUATIONS, MATH SYMBOLS, SUBSCRIPTS, AND SUPERSCRIPTS
%
% IMPORTANT
% Below are a few tips to help format your equations and other special characters according to our specifications. For more tips to help reduce the possibility of formatting errors during conversion, please see our LaTeX guidelines at http://journals.plos.org/plosone/s/latex
%
% For inline equations, please be sure to include all portions of an equation in the math environment.  For example, x$^2$ is incorrect; this should be formatted as $x^2$ (or $\mathrm{x}^2$ if the romanized font is desired).
%
% Do not include text that is not math in the math environment. For example, CO2 should be written as CO\textsubscript{2} instead of CO$_2$.
%
% Please add line breaks to long display equations when possible in order to fit size of the column. 
%
% For inline equations, please do not include punctuation (commas, etc) within the math environment unless this is part of the equation.
%
% When adding superscript or subscripts outside of brackets/braces, please group using {}.  For example, change "[U(D,E,\gamma)]^2" to "{[U(D,E,\gamma)]}^2". 
%
% Do not use \cal for caligraphic font.  Instead, use \mathcal{}
%
% % % % % % % % % % % % % % % % % % % % % % % % 
%
% Please contact latex@plos.org with any questions.
%
% % % % % % % % % % % % % % % % % % % % % % % %

\documentclass[10pt,letterpaper]{article}
\usepackage[top=0.85in,left=2.75in,footskip=0.75in]{geometry}

% amsmath and amssymb packages, useful for mathematical formulas and symbols
\usepackage{amsmath,amssymb}

% Use adjustwidth environment to exceed column width (see example table in text)
\usepackage{changepage}

% textcomp package and marvosym package for additional characters
\usepackage{textcomp,marvosym}

% cite package, to clean up citations in the main text. Do not remove.
\usepackage{cite}

% Use nameref to cite supporting information files (see Supporting Information section for more info)
\usepackage[draft,colorlinks=true,linkcolor=blue,citecolor=blue,urlcolor=blue]{hyperref}
\usepackage{nameref}

% line numbers
\usepackage[right]{lineno}

% ligatures disabled
\usepackage[nopatch=eqnum]{microtype}
\DisableLigatures[f]{encoding = *, family = * }

% color can be used to apply background shading to table cells only
\usepackage[table]{xcolor}

% array package and thick rules for tables
\usepackage{array}

% create "+" rule type for thick vertical lines
\newcolumntype{+}{!{\vrule width 2pt}}

% create \thickcline for thick horizontal lines of variable length
\newlength\savedwidth
\newcommand\thickcline[1]{%
  \noalign{\global\savedwidth\arrayrulewidth\global\arrayrulewidth 2pt}%
  \cline{#1}%
  \noalign{\vskip\arrayrulewidth}%
  \noalign{\global\arrayrulewidth\savedwidth}%
}

% \thickhline command for thick horizontal lines that span the table
\newcommand\thickhline{\noalign{\global\savedwidth\arrayrulewidth\global\arrayrulewidth 2pt}%
\hline
\noalign{\global\arrayrulewidth\savedwidth}}

\renewcommand*{\figureautorefname}{Fig}
% Remove comment for double spacing
% \usepackage{setspace} 
% \doublespacing

% Text layout
\raggedright
\setlength{\parindent}{0.5cm}
\textwidth 5.25in 
\textheight 8.75in

% Bold the 'Figure #' in the caption and separate it from the title/caption with a period
% Captions will be left justified
\usepackage[aboveskip=1pt,labelfont=bf,labelsep=period,justification=raggedright,singlelinecheck=off,figurename=Fig.]{caption}


% Use the PLoS provided BiBTeX style
\bibliographystyle{plos2015}

% Remove brackets from numbering in List of References
\makeatletter
\renewcommand{\@biblabel}[1]{\quad#1.}
\makeatother


% Header and Footer with logo
\usepackage{lastpage,fancyhdr,graphicx}
\usepackage{epstopdf}
%\pagestyle{myheadings}
\pagestyle{fancy}
\fancyhf{}
%\setlength{\headheight}{27.023pt}
%\lhead{\includegraphics[width=2.0in]{PLOS-submission.eps}}
\rfoot{\thepage/\pageref{LastPage}}
\renewcommand{\headrulewidth}{0pt}
\renewcommand{\footrule}{\hrule height 2pt \vspace{2mm}}
\fancyheadoffset[L]{2.25in}
\fancyfootoffset[L]{2.25in}
\lfoot{\today}

%% Include all macros below

\newcommand{\lorem}{{\bf LOREM}}
\newcommand{\ipsum}{{\bf IPSUM}}

%% END MACROS SECTION
\usepackage[english]{babel}
\usepackage{array}
\usepackage{tikz-network}
\usepackage{amssymb}

\usepackage{textcomp}

\usepackage{listings}
\usepackage{tikz-network}
% \usepackage{titling}
\usepackage{amsthm}
\newcommand*{\TickSize}{2pt}%
% \usepackage{fancyhdr}
\theoremstyle{definition}
\newtheorem{definition}{Definition}
\addto\captionsenglish{\renewcommand{\figurename}{Fig.}}

\usepackage{stfloats}


\newtheorem{theorem}{Theorem}

\newcommand{\ie}{{\em i.e., }}
\newcommand{\eg}{{\em e.g., }}

\newcommand{\etal}[1]{{\em et al.}~\cite{#1}}


\begin{document}
\section*{Supporting information}
\subsection*{On connecting a Markov chain: Choosing artificial states and connection probabilities}
For a unique stationary distribution of a Markov Chain to exist, it is necessary for the Markov Chain to be ergodic. By adding an artificial state to the chain, which is connected to all other states with some transition probability  $p_{\text{artificial}}$, we can guarantee the chain is ergodic, and that a unique stationary distribution exists. 
The choice of hyperparameter $p_{\text{artificial}}$ is critical to ensuring this artificial state does not dramatically alter the behaviour of the Markov chain and instead acts as a link between otherwise disconnected communicating classes. 


The parameter $p_{\text{artificial}}$ was chosen for each of the four datasets for both the LAMP and first-order Markov Chain approaches by calculating entropy estimates for $p_{\text{artificial}} = 2^{-i}$ for $i = 1,....,25$ for the first-order Markov estimates and $i = 1, ..., 50$ for the LAMP estimates. Since we are selecting for small values of $p_{\text{artificial}}$, it is also important to ensure we avoid numerical precision errors. It is important that the estimated value is robust to small changes in $p_{\text{artificial}}$. By selecting values of $p_{\text{artificial}}$ for which the estimate is stable and appears to have converged, we can estimate the entropy of the process. The true entropy value will differ between models and datasets, so we are not concerned with the value which the estimate converges to, only the stability of the estimate.


Generally, these estimates approach a stable value for larger values of $i$, although it is not known if this trend would continue, due to precision limitations. The largest value for which the estimate is stable was taken to perform each of the estimates was used.

The results of these simulations are shown in Figure~S1. For all dataset model combinations except for the entropy estimates obtained using the first-order Markov model for the \textsc{Wikispeedia} and the \textsc{Reuters} datasets, the entropy values approach a limiting value from above, with most estimates converging to a stable value. The only estimate which does not appear to converge is the estimate obtained with the first-order model for the \textsc{BrightKite} dataset, which begins to flatten between -7 to -10, but then approaches zero. This may be due to numerical limitations, but this behaviour will be explored in future work.

In Figure~S1, the entropy estimates are normalised to have a minimum value of 0 and a maximum value of 1, to enable the shape of the curves to be easily compared. This highlights the shape of the curve and emphasises the direction of convergence. These normalised convergence curves for the \textsc{Wikispeedia} and \textsc{Reuters} datasets overlap for the first-order Markov model, so the values for the \textsc{Reuters} dataset are offset by +0.04 for visualisation. Similarly, for the LAMP model convergence curves, a small offset is added to \textsc{Reuters} and \textsc{BrightKite} datasets in the LAMP model visualisation (+0.01 and -0.005 respectively).

The choice of $p_{\text{artificial}} = 2^{-15}$ appears appropriate for all datasets where the estimates appear to converge, while remaining large enough to avoid precision errors. This artificial transition probability is equivalent to observing a single transition amongst 32 768, which is sufficiently small to have a minimal impact on the scales we are considering. It is important that this choice is evaluated for different datasets, where the size of the data may make a different value more suitable.

\paragraph*{Fig S1.}
\label{S1_Fig}

{\bf Convergence for the entropy estimates on various datasets.} Plots to show convergence for the normalised entropy estimate value against $\log_2 p_{\text{artificial}}$, which was used to ensure ergodicity. (i) Shows hyperparameter sensitivity for the first-order Markov models and (ii) for the LAMP models. Each plot shows the effect of the weight of this artificial link on both the first-order Markov model estimate and the estimate obtained using the LAMP model for each dataset. We aim to find a region where the estimates are insensitive to the choice of hyperparameter. A dashed black line on each plot indicates the value when the artificial link weight is $2^{-15}$. This value was chosen as a global value, since it is a reasonable choice for all dataset model combinations, apart from the BrightKite dataset first-order Markov model, when a value of $2^{-10}$ was used to obtain the final estimate. This alternative value is indicated by a grey dashed line. The convergence curve for the \textsc{Wikispeedia} and \textsc{Reuters} datasets overlapped for the first-order Markov model, so the values for the \textsc{Reuters} dataset was offset by +0.04 for visualisation. Small vertical offset was also added to the \textsc{Reuters} and \textsc{BrightKite} datasets in the LAMP model visualisation (+0.01 and -0.005 respectively).

\end{document}
